# Supplementary material for: Multivariate GWAS analysis reveals loci associated with liver functions in continental African populations
Source: PLoS One. 2023 Feb 21;18(2):e0280344. doi: 10.1371/journal.pone.0280344 (PMC9942994; doi:10.1371/journal.pone.0280344)
Supplement: S1 File — (XLSX) [file pone.0280344.s001.xlsx]

## Sheet: Overview
ST1:Significant SNPs in UGR
ST2:Significant SNPs in SZC
ST3:13 SNPs Replicated in SZC
ST4:Annotation of replicated SNPs
ST5:Replicated beta in UGR
ST6:Replicated beta in SZC
ST7:Univariate results of the two replicated SNPs
ST8: UGT1A1 Regions in SCZ
ST9: MAGMA gene sets for UGR in adults only
ST = Supplementary Table

## Sheet: ST1
ST1:Significant SNPs in UGR
CHR	CHR:BP	BP	RSID	A0	A1	AF	P-value
8	8:143904724	143904724	rs575427064	G	A	0.994	2.30002e-09
8	8:143923183	143923183	rs554874116	G	A	0.994	3.58865e-10
8	8:143950007	143950007	rs548069397	C	A	0.995	1.0907e-08
8	8:144142379	144142379	rs186273443	G	A	0.994	2.98783e-08
8	8:144167403	144167403	rs569589247	C	T	0.994	1.61561e-08
8	8:144213921	144213921	rs578080199	C	T	0.994	2.62211e-08
8	8:144250343	144250343	rs186339136	C	A	0.993	1.13279e-09
8	8:144261951	144261951	rs549752791	A	G	0.994	9.23069e-11
8	8:144276877	144276877	rs1025273865	A	G	0.994	1.42363e-13
8	8:144285964	144285964	rs559016670	G	A	0.993	2.74244e-09
8	8:144307422	144307422	rs191008603	T	C	0.992	2.36335e-09
8	8:144318178	144318178	rs554670667	G	A	0.994	4.869e-14
8	8:144321877	144321877	rs1049733075	C	T	0.994	5.48849e-14
8	8:144352402	144352402	rs529126734	T	C	0.994	1.89865e-13
8	8:144353277	144353277	rs925388473	C	T	0.994	1.24617e-14
8	8:144364636	144364636	rs533878179	C	T	0.994	3.52564e-14
8	8:144367063	144367063	rs552319854	C	T	0.994	3.45114e-14
8	8:144367562	144367562	rs774626295	G	A	0.994	3.51716e-14
8	8:144368357	144368357		C	C	0.992	3.36114e-10
8	8:144383766	144383766	rs569422185	T	C	0.995	2.861e-15
8	8:144401893	144401893	rs538956756	C	A	0.994	2.87453e-14
8	8:144432486	144432486	rs189331399	C	T	0.994	4.96939e-14
8	8:144433698	144433698	rs866955779	C	T	0.994	2.66579e-13
8	8:144434927	144434927	rs566170545	T	A	0.994	4.95307e-14
8	8:144443885	144443885	rs574289265	G	A	0.994	4.92811e-14
8	8:144444955	144444955	rs865781846	C	T	0.994	2.95289e-13
8	8:144447671	144447671	rs535150530	C	T	0.994	8.25337e-14
8	8:144448805	144448805	rs1376332277	T	T	0.994	3.9415e-14
8	8:144448808	144448808	rs76251147	A	A	0.994	4.24987e-14
8	8:144450916	144450916	rs868783251	A	G	0.993	1.50697e-12
8	8:144456230	144456230	rs568906990	C	G	0.994	4.91498e-14
8	8:144460737	144460737	rs560699923	G	A	0.994	5.5873e-14
8	8:144471113	144471113	rs537360320	A	G	0.992	1.34086e-10
8	8:144475146	144475146	rs531841070	C	A	0.993	6.63025e-12
8	8:144477027	144477027	rs535550105	A	T	0.994	8.66506e-15
8	8:144477963	144477963	rs566719581	G	C	0.993	1.15699e-11
8	8:144478514	144478514	rs550908091	G	A	0.993	1.1449e-11
8	8:144480584	144480584	rs867210867	G	A	0.994	8.6016e-15
8	8:144485034	144485034	rs374279268	T	C	0.989	4.79421e-09
8	8:144489187	144489187	rs561162469	G	T	0.994	1.08325e-14
8	8:144493345	144493345	rs563900573	T	C	0.994	8.33603e-14
8	8:144499252	144499252	rs529014958	C	T	0.994	1.39424e-13
8	8:144508750	144508750	rs866189048	G	A	0.994	5.35328e-13
8	8:144512651	144512651	rs755574882	C	A	0.994	6.58822e-13
8	8:144534175	144534175	rs533627562	G	T	0.994	3.35731e-14
8	8:144541991	144541991	rs537809117	T	C	0.994	1.74388e-13
8	8:144555603	144555603	rs143446093	G	A	0.994	1.9463e-12
16	16:239618	239618	rs77797981	G	A	0.928	4.57327e-08
16	16:243499	243499	rs115999457	T	A	0.928	4.79657e-08
16	16:245691	245691	rs114645427	G	C	0.928	4.75111e-08
16	16:247870	247870	rs116582094	G	T	0.928	3.87374e-08
16	16:247962	247962	rs78831518	C	T	0.927	1.00003e-08
16	16:249584	249584	rs141858135	A	G	0.922	1.64892e-08
16	16:249926	249926	rs143942584	T	C	0.928	4.83966e-08
16	16:251491	251491	rs146729198	T	C	0.928	4.76008e-08
16	16:252763	252763	rs116830408	T	G	0.928	4.70142e-08
16	16:253476	253476	rs114437003	T	A	0.928	4.99684e-08
16	16:267574	267574	rs116686058	T	C	0.928	4.75003e-08
16	16:321605	321605	rs148110594	T	C	0.928	2.34148e-08
Footnotes:
Abbreviations: CHR (Chromosome), BP (base position), rsID (Reference SNP cluster ID), A0 (effect allele), A1 (non-effect allele), and AF (allele frequency).

## Sheet: ST2
ST2:Significant SNPs in SZC
CHR	CHR:BP	BP	RSID	A0	A1	AF	P-value
2	2:234369511	234369511	rs62195093	C	T	0.613	2.61e-09
2	2:234390602	234390602	rs3796090	T	C	0.624	7.89e-10
2	2:234509171	234509171	rs28967003	G	A	0.877	4.7e-08
2	2:234578020	234578020	rs77668415	G	T	0.857	2.13e-08
2	2:234587848	234587848	rs75444879	G	A	0.744	1.34e-10
2	2:234588045	234588045	rs7595138	T	C	0.357	4.54e-08
2	2:234590970	234590970	rs17868323	T	G	0.353	4.77e-08
2	2:234591987	234591987	rs4663888	G	A	0.353	2.18e-08
2	2:234592816	234592816	rs6724485	G	A	0.729	1.61e-10
2	2:234593041	234593041	rs4347832	T	C	0.729	1.62e-10
2	2:234593117	234593117	rs4261716	G	T	0.729	1.61e-10
2	2:234593374	234593374	rs4583459	G	T	0.422	1.21e-09
2	2:234593706	234593706	rs13002774	G	A	0.729	1.7e-10
2	2:234593931	234593931	rs4338954	C	G	0.729	1.67e-10
2	2:234594083	234594083	rs4553819	A	G	0.729	1.73e-10
2	2:234594269	234594269	rs11902131	C	T	0.729	1.74e-10
2	2:234595615	234595615	rs6753320	A	C	0.726	9.42e-11
2	2:234595747	234595747	rs6736508	G	A	0.726	9.78e-11
2	2:234595817	234595817	rs6753569	A	C	0.726	1.03e-10
2	2:234595950	234595950	rs6736743	G	A	0.726	1.03e-10
2	2:234596368	234596368	rs10203266	G	C	0.723	3.95e-10
2	2:234596421	234596421	rs28899168	A	G	0.864	8.78e-09
2	2:234596836	234596836	rs10168155	C	T	0.726	1.03e-10
2	2:234596865	234596865	rs10175809	T	A	0.729	1.76e-10
2	2:234596988	234596988	rs10168333	C	T	0.729	1.72e-10
2	2:234597483	234597483	rs11680450	T	C	0.726	1.03e-10
2	2:234597667	234597667	rs10171367	C	G	0.726	1.1e-10
2	2:234597915	234597915	rs6707947	T	C	0.35	1.25e-08
2	2:234598991	234598991	rs7563561	T	G	0.726	1.95e-10
2	2:234599089	234599089	rs7608175	C	G	0.73	3.61e-10
2	2:234599296	234599296	rs45615240	T	C	0.726	2.18e-10
2	2:234599404	234599404		C	C	0.358	4.33e-09
2	2:234599941	234599941	rs12623271	C	G	0.726	2.28e-10
2	2:234600274	234600274	rs10445704	G	A	0.726	2.29e-10
2	2:234600335	234600335		C	C	0.725	2.19e-10
2	2:234600999	234600999	rs13015720	G	A	0.726	2.29e-10
2	2:234601669	234601669	rs6759892	T	G	0.726	2.29e-10
2	2:234601965	234601965	rs1105880	A	G	0.75	1.26e-10
2	2:234604068	234604068	rs1300912174	C	C	0.806	1.31e-08
2	2:234607394	234607394	rs12988520	A	C	0.732	2.26e-10
2	2:234611094	234611094	rs17863787	T	G	0.776	4.31e-09
2	2:234612453	234612453		C	C	0.807	4.14e-09
2	2:234620171	234620171	rs28898593	A	G	0.913	6.82e-10
2	2:234621436	234621436	rs28898600	T	G	0.914	4.88e-10
2	2:234623123	234623123	rs45505392	G	T	0.914	7.98e-10
2	2:234627992	234627992	rs45540231	A	T	0.918	1.05e-09
2	2:234628526	234628526	rs28898611	G	C	0.915	3.8e-10
2	2:234628679	234628679	rs13401281	T	G	0.413	1.11e-10
2	2:234630611	234630611	rs58524075	A	G	0.915	3.8e-10
2	2:234633242	234633242	rs202203863	C	G	0.423	4.26e-10
2	2:234633345	234633345	rs138869941	C	T	0.412	6.97e-11
2	2:234633652	234633652	rs112132688	G	A	0.758	6.9e-13
2	2:234635241	234635241	rs6715325	T	C	0.409	4.23e-11
2	2:234637803	234637803	rs3821242	T	C	0.454	4.66e-09
2	2:234640775	234640775	rs1399797112	G	G	0.464	4.97e-08
2	2:234640782	234640782	rs1232459138	G	G	0.522	6.15e-09
2	2:234640783	234640783		T	T	0.522	5.86e-09
2	2:234641139	234641139	rs141356640	G	A	0.915	3.75e-10
2	2:234642767	234642767	rs76091685	T	A	0.915	3.78e-10
2	2:234642838	234642838	rs7567468	C	T	0.735	3.95e-14
2	2:234645156	234645156	rs77531777	T	C	0.678	3.76e-13
2	2:234645186	234645186	rs7564935	G	T	0.639	4.18e-25
2	2:234645760	234645760	rs79657348	T	A	0.916	3.77e-10
2	2:234647317	234647317	rs6722076	G	A	0.796	2e-09
2	2:234647944	234647944	rs11691827	C	T	0.637	8.96e-10
2	2:234648452	234648452	rs11695770	T	C	0.605	2.21e-12
2	2:234649302	234649302	rs17862875	G	A	0.739	2e-10
2	2:234650208	234650208	rs28900371	G	A	0.632	5.78e-10
2	2:234650562	234650562	rs34352510	T	C	0.626	5.57e-22
2	2:234652640	234652640	rs60469444	T	A	0.915	3.59e-10
2	2:234652717	234652717	rs17864701	C	T	0.712	1.21e-13
2	2:234654449	234654449	rs11695484	A	G	0.705	7.25e-14
2	2:234655313	234655313	rs4663969	C	A	0.543	1.54e-20
2	2:234656032	234656032	rs28900380	G	A	0.646	2.96e-10
2	2:234656517	234656517	rs12466997	T	C	0.643	4.91e-12
2	2:234656640	234656640	rs11888459	T	C	0.624	2.86e-22
2	2:234657877	234657877	rs10178992	T	A	0.624	2.8e-22
2	2:234657983	234657983	rs10179091	T	C	0.503	1.13e-23
2	2:234658116	234658116	rs7604115	C	T	0.624	2.86e-22
2	2:234658250	234658250	rs7556676	A	G	0.542	1.51e-20
2	2:234658623	234658623	rs2221198	G	A	0.542	1.44e-20
2	2:234659061	234659061	rs2885296	A	C	0.712	2.95e-13
2	2:234662173	234662173	rs28900387	T	C	0.915	4.03e-10
2	2:234663649	234663649	rs10929301	C	G	0.284	3.28e-11
2	2:234664060	234664060	rs11673726	G	T	0.643	9.27e-25
2	2:234664354	234664354	rs6747843	G	A	0.742	4.25e-15
2	2:234664586	234664586		A	A	0.612	1.33e-24
2	2:234664765	234664765	rs6714634	T	C	0.723	1.93e-15
2	2:234665782	234665782	rs10929302	G	A	0.723	2.03e-15
2	2:234665983	234665983	rs1976391	A	G	0.603	1.17e-26
2	2:234667582	234667582	rs3755319	A	C	0.273	3.57e-10
2	2:234668245	234668245	rs759174	A	C	0.286	1.27e-10
2	2:234668570	234668570	rs887829	C	T	0.603	1.58e-26
2	2:234668828	234668828	rs34547608	T	C	0.915	4.4e-10
2	2:234668879	234668879	rs1021266141	C	C	0.673	1.85e-18
2	2:234670560	234670560	rs28900396	T	C	0.67	2.18e-12
2	2:234672338	234672338	rs28900398	T	G	0.915	4.41e-10
2	2:234672639	234672639	rs6742078	G	T	0.622	5.04e-24
2	2:234672722	234672722	rs4148324	T	G	0.616	4.49e-24
2	2:234673239	234673239	rs3771341	G	A	0.64	5.84e-24
2	2:234673309	234673309	rs4148325	C	T	0.603	1.58e-26
2	2:234673462	234673462	rs4148326	T	C	0.489	1.92e-21
2	2:234674252	234674252	rs4663971	C	G	0.476	2.21e-22
2	2:234674476	234674476	rs929596	A	G	0.628	2.89e-25
2	2:234674903	234674903	rs1370927309	A	A	0.61	3.81e-23
2	2:234674920	234674920	rs1203864514	G	G	0.696	3.07e-15
22	22:2412954	24129543		G	G	0.74	2.64e-09
Footnotes:
Abbreviations: CHR (Chromosome), BP (base position), rsID (Reference SNP cluster ID), A0 (effect allele), A1 (non-effect allele), and AF (allele frequency).

## Sheet: ST3
ST3:13 SNPs Replicated in SZC
RSID	CHR	BP	NEAREST GENE	A0	A1	AF	UGR P-value	SZC P-value
rs77797981	16	239618	LUC7L	G	A	0.928	4.57327e-08	0.0418458
rs115999457	16	243499	LUC7L	T	A	0.928	4.79657e-08	0.0417572
rs114645427	16	245691	LUC7L	G	C	0.928	4.75111e-08	0.0413613
rs116582094	16	247870	LUC7L	G	T	0.928	3.87374e-08	0.0410629
rs78831518	16	247962	LUC7L	C	T	0.927	1.00003e-08	0.0409255
rs141858135	16	249584	LUC7L	A	G	0.922	1.64892e-08	0.046881
rs143942584	16	249926	LUC7L	T	C	0.928	4.83966e-08	0.0414862
rs146729198	16	251491	LUC7L	T	C	0.928	4.76008e-08	0.0448369
rs116830408	16	252763	LUC7L	T	G	0.928	4.70142e-08	0.0452792
rs114437003	16	253476	LUC7L	T	A	0.928	4.99684e-08	0.0451867
rs116686058	16	267574	LUC7L	T	C	0.928	4.75003e-08	0.0594106
rs148110594	16	321605	RGS11	T	C	0.928	2.34148e-08	0.0407084
rs374279268	8	144485034	RNPN1	T	C	0.989	4.79421e-09	0.0315099
	means Independent SNPs
Footnotes:
Abbreviations: CHR (Chromosome), BP (base position), RSID (Reference SNP cluster ID), A0 (effect allele), A1 (non-effect allele), and AF (allele frequency).

## Sheet: ST4
ST4:Annotation of replicated SNPs
#Uploaded_variation	Location	Allele	Consequence	IMPACT	SYMBOL	Gene	Feature_type	Feature	BIOTYPE	EXON	INTRON	cDNA_position	Existing_variation	DISTANCE	STRAND	FLAGS	SYMBOL_SOURCE	HGNC_ID	AF
rs77797981	16:239618-239618	A	intron_variant	MODIFIER	LUC7L	ENSG00000007392	Transcript	ENST00000293872.8	protein_coding	-	2021-09-09	-	rs77797981	-	-1	-	HGNC	6723	0.01
rs77797981	16:239618-239618	A	3_prime_UTR_variant	MODIFIER	LUC7L	ENSG00000007392	Transcript	ENST00000337351.4	protein_coding	2021-09-09	-	1447	rs77797981	-	-1	-	HGNC	6723	0.01
rs77797981	16:239618-239618	A	downstream_gene_variant	MODIFIER	LUC7L	ENSG00000007392	Transcript	ENST00000397780.1	protein_coding	-	-	-	rs77797981	277	-1	-	HGNC	6723	0.01
rs77797981	16:239618-239618	A	intron_variant	MODIFIER	LUC7L	ENSG00000007392	Transcript	ENST00000397783.1	protein_coding	-	2021-09-09	-	rs77797981	-	-1	-	HGNC	6723	0.01
rs77797981	16:239618-239618	A	downstream_gene_variant	MODIFIER	LUC7L	ENSG00000007392	Transcript	ENST00000418978.1	nonsense_mediated_decay	-	-	-	rs77797981	503	-1	-	HGNC	6723	0.01
rs77797981	16:239618-239618	A	downstream_gene_variant	MODIFIER	LUC7L	ENSG00000007392	Transcript	ENST00000419516.1	nonsense_mediated_decay	-	-	-	rs77797981	277	-1	-	HGNC	6723	0.01
rs77797981	16:239618-239618	A	intron_variant,NMD_transcript_variant	MODIFIER	LUC7L	ENSG00000007392	Transcript	ENST00000426094.1	nonsense_mediated_decay	-	2021-09-09	-	rs77797981	-	-1	-	HGNC	6723	0.01
rs77797981	16:239618-239618	A	intron_variant	MODIFIER	LUC7L	ENSG00000007392	Transcript	ENST00000429378.1	protein_coding	-	2021-04-04	-	rs77797981	-	-1	cds_start_NF	HGNC	6723	0.01
rs77797981	16:239618-239618	A	downstream_gene_variant	MODIFIER	LUC7L	ENSG00000007392	Transcript	ENST00000430864.1	protein_coding	-	-	-	rs77797981	922	-1	cds_end_NF	HGNC	6723	0.01
rs77797981	16:239618-239618	A	intron_variant	MODIFIER	LUC7L	ENSG00000007392	Transcript	ENST00000442701.1	protein_coding	-	2021-02-02	-	rs77797981	-	-1	cds_start_NF	HGNC	6723	0.01
rs77797981	16:239618-239618	A	intron_variant,non_coding_transcript_variant	MODIFIER	LUC7L	ENSG00000007392	Transcript	ENST00000464711.1	retained_intron	-	2021-07-07	-	rs77797981	-	-1	-	HGNC	6723	0.01
rs77797981	16:239618-239618	A	intron_variant,non_coding_transcript_variant	MODIFIER	LUC7L	ENSG00000007392	Transcript	ENST00000468732.1	retained_intron	-	2021-02-02	-	rs77797981	-	-1	-	HGNC	6723	0.01
rs77797981	16:239618-239618	A	intron_variant,non_coding_transcript_variant	MODIFIER	LUC7L	ENSG00000007392	Transcript	ENST00000490762.1	retained_intron	-	2021-10-10	-	rs77797981	-	-1	-	HGNC	6723	0.01
rs77797981	16:239618-239618	A	downstream_gene_variant	MODIFIER	LUC7L	ENSG00000007392	Transcript	ENST00000495349.1	retained_intron	-	-	-	rs77797981	382	-1	-	HGNC	6723	0.01
rs77797981	16:239618-239618	A	upstream_gene_variant	MODIFIER	LA16c-OS12.2	ENSG00000268836	Transcript	ENST00000595428.1	lincRNA	-	-	-	rs77797981	3325	-1	-	Clone_based_vega_gene	-	0.01
rs115999457	16:243499-243499	A	intron_variant	MODIFIER	LUC7L	ENSG00000007392	Transcript	ENST00000293872.8	protein_coding	-	2021-06-09	-	rs115999457	-	-1	-	HGNC	6723	0.01
rs115999457	16:243499-243499	A	intron_variant	MODIFIER	LUC7L	ENSG00000007392	Transcript	ENST00000337351.4	protein_coding	-	2021-06-08	-	rs115999457	-	-1	-	HGNC	6723	0.01
rs115999457	16:243499-243499	A	intron_variant	MODIFIER	LUC7L	ENSG00000007392	Transcript	ENST00000397780.1	protein_coding	-	2021-05-07	-	rs115999457	-	-1	-	HGNC	6723	0.01
rs115999457	16:243499-243499	A	intron_variant	MODIFIER	LUC7L	ENSG00000007392	Transcript	ENST00000397783.1	protein_coding	-	2021-06-09	-	rs115999457	-	-1	-	HGNC	6723	0.01
rs115999457	16:243499-243499	A	intron_variant,NMD_transcript_variant	MODIFIER	LUC7L	ENSG00000007392	Transcript	ENST00000418978.1	nonsense_mediated_decay	-	2021-08-10	-	rs115999457	-	-1	-	HGNC	6723	0.01
rs115999457	16:243499-243499	A	intron_variant,NMD_transcript_variant	MODIFIER	LUC7L	ENSG00000007392	Transcript	ENST00000419516.1	nonsense_mediated_decay	-	2021-07-09	-	rs115999457	-	-1	-	HGNC	6723	0.01
rs115999457	16:243499-243499	A	intron_variant,NMD_transcript_variant	MODIFIER	LUC7L	ENSG00000007392	Transcript	ENST00000426094.1	nonsense_mediated_decay	-	2021-06-09	-	rs115999457	-	-1	-	HGNC	6723	0.01
rs115999457	16:243499-243499	A	intron_variant	MODIFIER	LUC7L	ENSG00000007392	Transcript	ENST00000429378.1	protein_coding	-	2021-01-04	-	rs115999457	-	-1	cds_start_NF	HGNC	6723	0.01
rs115999457	16:243499-243499	A	intron_variant	MODIFIER	LUC7L	ENSG00000007392	Transcript	ENST00000430864.1	protein_coding	-	2021-04-05	-	rs115999457	-	-1	cds_end_NF	HGNC	6723	0.01
rs115999457	16:243499-243499	A	upstream_gene_variant	MODIFIER	LUC7L	ENSG00000007392	Transcript	ENST00000442701.1	protein_coding	-	-	-	rs115999457	2951	-1	cds_start_NF	HGNC	6723	0.01
rs115999457	16:243499-243499	A	intron_variant,non_coding_transcript_variant	MODIFIER	LUC7L	ENSG00000007392	Transcript	ENST00000464711.1	retained_intron	-	2021-04-07	-	rs115999457	-	-1	-	HGNC	6723	0.01
rs115999457	16:243499-243499	A	upstream_gene_variant	MODIFIER	LUC7L	ENSG00000007392	Transcript	ENST00000468732.1	retained_intron	-	-	-	rs115999457	2905	-1	-	HGNC	6723	0.01
rs115999457	16:243499-243499	A	intron_variant,non_coding_transcript_variant	MODIFIER	LUC7L	ENSG00000007392	Transcript	ENST00000490762.1	retained_intron	-	2021-06-10	-	rs115999457	-	-1	-	HGNC	6723	0.01
rs115999457	16:243499-243499	A	intron_variant,non_coding_transcript_variant	MODIFIER	LUC7L	ENSG00000007392	Transcript	ENST00000495349.1	retained_intron	-	2021-03-05	-	rs115999457	-	-1	-	HGNC	6723	0.01
rs114645427	16:245691-245691	C	intron_variant	MODIFIER	LUC7L	ENSG00000007392	Transcript	ENST00000293872.8	protein_coding	-	2021-06-09	-	rs114645427	-	-1	-	HGNC	6723	0.01
rs114645427	16:245691-245691	C	intron_variant	MODIFIER	LUC7L	ENSG00000007392	Transcript	ENST00000337351.4	protein_coding	-	2021-06-08	-	rs114645427	-	-1	-	HGNC	6723	0.01
rs114645427	16:245691-245691	C	intron_variant	MODIFIER	LUC7L	ENSG00000007392	Transcript	ENST00000397780.1	protein_coding	-	2021-05-07	-	rs114645427	-	-1	-	HGNC	6723	0.01
rs114645427	16:245691-245691	C	intron_variant	MODIFIER	LUC7L	ENSG00000007392	Transcript	ENST00000397783.1	protein_coding	-	2021-06-09	-	rs114645427	-	-1	-	HGNC	6723	0.01
rs114645427	16:245691-245691	C	intron_variant,NMD_transcript_variant	MODIFIER	LUC7L	ENSG00000007392	Transcript	ENST00000418978.1	nonsense_mediated_decay	-	2021-08-10	-	rs114645427	-	-1	-	HGNC	6723	0.01
rs114645427	16:245691-245691	C	intron_variant,NMD_transcript_variant	MODIFIER	LUC7L	ENSG00000007392	Transcript	ENST00000419516.1	nonsense_mediated_decay	-	2021-07-09	-	rs114645427	-	-1	-	HGNC	6723	0.01
rs114645427	16:245691-245691	C	intron_variant,NMD_transcript_variant	MODIFIER	LUC7L	ENSG00000007392	Transcript	ENST00000426094.1	nonsense_mediated_decay	-	2021-06-09	-	rs114645427	-	-1	-	HGNC	6723	0.01
rs114645427	16:245691-245691	C	intron_variant	MODIFIER	LUC7L	ENSG00000007392	Transcript	ENST00000429378.1	protein_coding	-	2021-01-04	-	rs114645427	-	-1	cds_start_NF	HGNC	6723	0.01
rs114645427	16:245691-245691	C	intron_variant	MODIFIER	LUC7L	ENSG00000007392	Transcript	ENST00000430864.1	protein_coding	-	2021-04-05	-	rs114645427	-	-1	cds_end_NF	HGNC	6723	0.01
rs114645427	16:245691-245691	C	intron_variant,non_coding_transcript_variant	MODIFIER	LUC7L	ENSG00000007392	Transcript	ENST00000464711.1	retained_intron	-	2021-04-07	-	rs114645427	-	-1	-	HGNC	6723	0.01
rs114645427	16:245691-245691	C	intron_variant,non_coding_transcript_variant	MODIFIER	LUC7L	ENSG00000007392	Transcript	ENST00000490762.1	retained_intron	-	2021-06-10	-	rs114645427	-	-1	-	HGNC	6723	0.01
rs114645427	16:245691-245691	C	intron_variant,non_coding_transcript_variant	MODIFIER	LUC7L	ENSG00000007392	Transcript	ENST00000495349.1	retained_intron	-	2021-03-05	-	rs114645427	-	-1	-	HGNC	6723	0.01
rs116582094	16:247870-247870	T	intron_variant	MODIFIER	LUC7L	ENSG00000007392	Transcript	ENST00000293872.8	protein_coding	-	2021-06-09	-	rs116582094	-	-1	-	HGNC	6723	0.0098
rs116582094	16:247870-247870	T	intron_variant	MODIFIER	LUC7L	ENSG00000007392	Transcript	ENST00000337351.4	protein_coding	-	2021-06-08	-	rs116582094	-	-1	-	HGNC	6723	0.0098
rs116582094	16:247870-247870	T	intron_variant	MODIFIER	LUC7L	ENSG00000007392	Transcript	ENST00000397780.1	protein_coding	-	2021-05-07	-	rs116582094	-	-1	-	HGNC	6723	0.0098
rs116582094	16:247870-247870	T	intron_variant	MODIFIER	LUC7L	ENSG00000007392	Transcript	ENST00000397783.1	protein_coding	-	2021-06-09	-	rs116582094	-	-1	-	HGNC	6723	0.0098
rs116582094	16:247870-247870	T	intron_variant,NMD_transcript_variant	MODIFIER	LUC7L	ENSG00000007392	Transcript	ENST00000418978.1	nonsense_mediated_decay	-	2021-08-10	-	rs116582094	-	-1	-	HGNC	6723	0.0098
rs116582094	16:247870-247870	T	intron_variant,NMD_transcript_variant	MODIFIER	LUC7L	ENSG00000007392	Transcript	ENST00000419516.1	nonsense_mediated_decay	-	2021-07-09	-	rs116582094	-	-1	-	HGNC	6723	0.0098
rs116582094	16:247870-247870	T	intron_variant,NMD_transcript_variant	MODIFIER	LUC7L	ENSG00000007392	Transcript	ENST00000426094.1	nonsense_mediated_decay	-	2021-06-09	-	rs116582094	-	-1	-	HGNC	6723	0.0098
rs116582094	16:247870-247870	T	intron_variant	MODIFIER	LUC7L	ENSG00000007392	Transcript	ENST00000429378.1	protein_coding	-	2021-01-04	-	rs116582094	-	-1	cds_start_NF	HGNC	6723	0.0098
rs116582094	16:247870-247870	T	intron_variant	MODIFIER	LUC7L	ENSG00000007392	Transcript	ENST00000430864.1	protein_coding	-	2021-04-05	-	rs116582094	-	-1	cds_end_NF	HGNC	6723	0.0098
rs116582094	16:247870-247870	T	intron_variant,non_coding_transcript_variant	MODIFIER	LUC7L	ENSG00000007392	Transcript	ENST00000464711.1	retained_intron	-	2021-04-07	-	rs116582094	-	-1	-	HGNC	6723	0.0098
rs116582094	16:247870-247870	T	intron_variant,non_coding_transcript_variant	MODIFIER	LUC7L	ENSG00000007392	Transcript	ENST00000490762.1	retained_intron	-	2021-06-10	-	rs116582094	-	-1	-	HGNC	6723	0.0098
rs116582094	16:247870-247870	T	intron_variant,non_coding_transcript_variant	MODIFIER	LUC7L	ENSG00000007392	Transcript	ENST00000495349.1	retained_intron	-	2021-03-05	-	rs116582094	-	-1	-	HGNC	6723	0.0098
rs78831518	16:247962-247962	T	intron_variant	MODIFIER	LUC7L	ENSG00000007392	Transcript	ENST00000293872.8	protein_coding	-	2021-06-09	-	rs78831518	-	-1	-	HGNC	6723	0.01
rs78831518	16:247962-247962	T	intron_variant	MODIFIER	LUC7L	ENSG00000007392	Transcript	ENST00000337351.4	protein_coding	-	2021-06-08	-	rs78831518	-	-1	-	HGNC	6723	0.01
rs78831518	16:247962-247962	T	intron_variant	MODIFIER	LUC7L	ENSG00000007392	Transcript	ENST00000397780.1	protein_coding	-	2021-05-07	-	rs78831518	-	-1	-	HGNC	6723	0.01
rs78831518	16:247962-247962	T	intron_variant	MODIFIER	LUC7L	ENSG00000007392	Transcript	ENST00000397783.1	protein_coding	-	2021-06-09	-	rs78831518	-	-1	-	HGNC	6723	0.01
rs78831518	16:247962-247962	T	intron_variant,NMD_transcript_variant	MODIFIER	LUC7L	ENSG00000007392	Transcript	ENST00000418978.1	nonsense_mediated_decay	-	2021-08-10	-	rs78831518	-	-1	-	HGNC	6723	0.01
rs78831518	16:247962-247962	T	intron_variant,NMD_transcript_variant	MODIFIER	LUC7L	ENSG00000007392	Transcript	ENST00000419516.1	nonsense_mediated_decay	-	2021-07-09	-	rs78831518	-	-1	-	HGNC	6723	0.01
rs78831518	16:247962-247962	T	intron_variant,NMD_transcript_variant	MODIFIER	LUC7L	ENSG00000007392	Transcript	ENST00000426094.1	nonsense_mediated_decay	-	2021-06-09	-	rs78831518	-	-1	-	HGNC	6723	0.01
rs78831518	16:247962-247962	T	intron_variant	MODIFIER	LUC7L	ENSG00000007392	Transcript	ENST00000429378.1	protein_coding	-	2021-01-04	-	rs78831518	-	-1	cds_start_NF	HGNC	6723	0.01
rs78831518	16:247962-247962	T	intron_variant	MODIFIER	LUC7L	ENSG00000007392	Transcript	ENST00000430864.1	protein_coding	-	2021-04-05	-	rs78831518	-	-1	cds_end_NF	HGNC	6723	0.01
rs78831518	16:247962-247962	T	intron_variant,non_coding_transcript_variant	MODIFIER	LUC7L	ENSG00000007392	Transcript	ENST00000464711.1	retained_intron	-	2021-04-07	-	rs78831518	-	-1	-	HGNC	6723	0.01
rs78831518	16:247962-247962	T	intron_variant,non_coding_transcript_variant	MODIFIER	LUC7L	ENSG00000007392	Transcript	ENST00000490762.1	retained_intron	-	2021-06-10	-	rs78831518	-	-1	-	HGNC	6723	0.01
rs78831518	16:247962-247962	T	intron_variant,non_coding_transcript_variant	MODIFIER	LUC7L	ENSG00000007392	Transcript	ENST00000495349.1	retained_intron	-	2021-03-05	-	rs78831518	-	-1	-	HGNC	6723	0.01
rs141858135	16:249584-249584	G	intron_variant	MODIFIER	LUC7L	ENSG00000007392	Transcript	ENST00000293872.8	protein_coding	-	2021-05-09	-	rs141858135	-	-1	-	HGNC	6723	0.01
rs141858135	16:249584-249584	G	intron_variant	MODIFIER	LUC7L	ENSG00000007392	Transcript	ENST00000337351.4	protein_coding	-	2021-05-08	-	rs141858135	-	-1	-	HGNC	6723	0.01
rs141858135	16:249584-249584	G	intron_variant	MODIFIER	LUC7L	ENSG00000007392	Transcript	ENST00000397780.1	protein_coding	-	2021-04-07	-	rs141858135	-	-1	-	HGNC	6723	0.01
rs141858135	16:249584-249584	G	intron_variant	MODIFIER	LUC7L	ENSG00000007392	Transcript	ENST00000397783.1	protein_coding	-	2021-05-09	-	rs141858135	-	-1	-	HGNC	6723	0.01
rs141858135	16:249584-249584	G	intron_variant,NMD_transcript_variant	MODIFIER	LUC7L	ENSG00000007392	Transcript	ENST00000418978.1	nonsense_mediated_decay	-	2021-07-10	-	rs141858135	-	-1	-	HGNC	6723	0.01
rs141858135	16:249584-249584	G	intron_variant,NMD_transcript_variant	MODIFIER	LUC7L	ENSG00000007392	Transcript	ENST00000419516.1	nonsense_mediated_decay	-	2021-06-09	-	rs141858135	-	-1	-	HGNC	6723	0.01
rs141858135	16:249584-249584	G	intron_variant,NMD_transcript_variant	MODIFIER	LUC7L	ENSG00000007392	Transcript	ENST00000426094.1	nonsense_mediated_decay	-	2021-05-09	-	rs141858135	-	-1	-	HGNC	6723	0.01
rs141858135	16:249584-249584	G	intron_variant	MODIFIER	LUC7L	ENSG00000007392	Transcript	ENST00000429378.1	protein_coding	-	2021-01-04	-	rs141858135	-	-1	cds_start_NF	HGNC	6723	0.01
rs141858135	16:249584-249584	G	intron_variant	MODIFIER	LUC7L	ENSG00000007392	Transcript	ENST00000430864.1	protein_coding	-	2021-03-05	-	rs141858135	-	-1	cds_end_NF	HGNC	6723	0.01
rs141858135	16:249584-249584	G	intron_variant,non_coding_transcript_variant	MODIFIER	LUC7L	ENSG00000007392	Transcript	ENST00000464711.1	retained_intron	-	2021-03-07	-	rs141858135	-	-1	-	HGNC	6723	0.01
rs141858135	16:249584-249584	G	intron_variant,non_coding_transcript_variant	MODIFIER	LUC7L	ENSG00000007392	Transcript	ENST00000490762.1	retained_intron	-	2021-05-10	-	rs141858135	-	-1	-	HGNC	6723	0.01
rs141858135	16:249584-249584	G	intron_variant,non_coding_transcript_variant	MODIFIER	LUC7L	ENSG00000007392	Transcript	ENST00000495349.1	retained_intron	-	2021-02-05	-	rs141858135	-	-1	-	HGNC	6723	0.01
rs143942584	16:249926-249926	C	intron_variant	MODIFIER	LUC7L	ENSG00000007392	Transcript	ENST00000293872.8	protein_coding	-	2021-05-09	-	rs143942584	-	-1	-	HGNC	6723	0.01
rs143942584	16:249926-249926	C	intron_variant	MODIFIER	LUC7L	ENSG00000007392	Transcript	ENST00000337351.4	protein_coding	-	2021-05-08	-	rs143942584	-	-1	-	HGNC	6723	0.01
rs143942584	16:249926-249926	C	intron_variant	MODIFIER	LUC7L	ENSG00000007392	Transcript	ENST00000397780.1	protein_coding	-	2021-04-07	-	rs143942584	-	-1	-	HGNC	6723	0.01
rs143942584	16:249926-249926	C	intron_variant	MODIFIER	LUC7L	ENSG00000007392	Transcript	ENST00000397783.1	protein_coding	-	2021-05-09	-	rs143942584	-	-1	-	HGNC	6723	0.01
rs143942584	16:249926-249926	C	intron_variant,NMD_transcript_variant	MODIFIER	LUC7L	ENSG00000007392	Transcript	ENST00000418978.1	nonsense_mediated_decay	-	2021-07-10	-	rs143942584	-	-1	-	HGNC	6723	0.01
rs143942584	16:249926-249926	C	intron_variant,NMD_transcript_variant	MODIFIER	LUC7L	ENSG00000007392	Transcript	ENST00000419516.1	nonsense_mediated_decay	-	2021-06-09	-	rs143942584	-	-1	-	HGNC	6723	0.01
rs143942584	16:249926-249926	C	intron_variant,NMD_transcript_variant	MODIFIER	LUC7L	ENSG00000007392	Transcript	ENST00000426094.1	nonsense_mediated_decay	-	2021-05-09	-	rs143942584	-	-1	-	HGNC	6723	0.01
rs143942584	16:249926-249926	C	intron_variant	MODIFIER	LUC7L	ENSG00000007392	Transcript	ENST00000429378.1	protein_coding	-	2021-01-04	-	rs143942584	-	-1	cds_start_NF	HGNC	6723	0.01
rs143942584	16:249926-249926	C	intron_variant	MODIFIER	LUC7L	ENSG00000007392	Transcript	ENST00000430864.1	protein_coding	-	2021-03-05	-	rs143942584	-	-1	cds_end_NF	HGNC	6723	0.01
rs143942584	16:249926-249926	C	intron_variant,non_coding_transcript_variant	MODIFIER	LUC7L	ENSG00000007392	Transcript	ENST00000464711.1	retained_intron	-	2021-03-07	-	rs143942584	-	-1	-	HGNC	6723	0.01
rs143942584	16:249926-249926	C	intron_variant,non_coding_transcript_variant	MODIFIER	LUC7L	ENSG00000007392	Transcript	ENST00000490762.1	retained_intron	-	2021-05-10	-	rs143942584	-	-1	-	HGNC	6723	0.01
rs143942584	16:249926-249926	C	intron_variant,non_coding_transcript_variant	MODIFIER	LUC7L	ENSG00000007392	Transcript	ENST00000495349.1	retained_intron	-	2021-02-05	-	rs143942584	-	-1	-	HGNC	6723	0.01
rs146729198	16:251491-251491	C	intron_variant	MODIFIER	LUC7L	ENSG00000007392	Transcript	ENST00000293872.8	protein_coding	-	2021-05-09	-	rs146729198	-	-1	-	HGNC	6723	0.0102
rs146729198	16:251491-251491	C	intron_variant	MODIFIER	LUC7L	ENSG00000007392	Transcript	ENST00000337351.4	protein_coding	-	2021-05-08	-	rs146729198	-	-1	-	HGNC	6723	0.0102
rs146729198	16:251491-251491	C	intron_variant	MODIFIER	LUC7L	ENSG00000007392	Transcript	ENST00000397780.1	protein_coding	-	2021-04-07	-	rs146729198	-	-1	-	HGNC	6723	0.0102
rs146729198	16:251491-251491	C	intron_variant	MODIFIER	LUC7L	ENSG00000007392	Transcript	ENST00000397783.1	protein_coding	-	2021-05-09	-	rs146729198	-	-1	-	HGNC	6723	0.0102
rs146729198	16:251491-251491	C	intron_variant,NMD_transcript_variant	MODIFIER	LUC7L	ENSG00000007392	Transcript	ENST00000418978.1	nonsense_mediated_decay	-	2021-07-10	-	rs146729198	-	-1	-	HGNC	6723	0.0102
rs146729198	16:251491-251491	C	intron_variant,NMD_transcript_variant	MODIFIER	LUC7L	ENSG00000007392	Transcript	ENST00000419516.1	nonsense_mediated_decay	-	2021-06-09	-	rs146729198	-	-1	-	HGNC	6723	0.0102
rs146729198	16:251491-251491	C	intron_variant,NMD_transcript_variant	MODIFIER	LUC7L	ENSG00000007392	Transcript	ENST00000426094.1	nonsense_mediated_decay	-	2021-05-09	-	rs146729198	-	-1	-	HGNC	6723	0.0102
rs146729198	16:251491-251491	C	intron_variant	MODIFIER	LUC7L	ENSG00000007392	Transcript	ENST00000429378.1	protein_coding	-	2021-01-04	-	rs146729198	-	-1	cds_start_NF	HGNC	6723	0.0102
rs146729198	16:251491-251491	C	intron_variant	MODIFIER	LUC7L	ENSG00000007392	Transcript	ENST00000430864.1	protein_coding	-	2021-03-05	-	rs146729198	-	-1	cds_end_NF	HGNC	6723	0.0102
rs146729198	16:251491-251491	C	downstream_gene_variant	MODIFIER	LUC7L	ENSG00000007392	Transcript	ENST00000443357.1	protein_coding	-	-	-	rs146729198	4512	-1	cds_end_NF	HGNC	6723	0.0102
rs146729198	16:251491-251491	C	intron_variant,non_coding_transcript_variant	MODIFIER	LUC7L	ENSG00000007392	Transcript	ENST00000464711.1	retained_intron	-	2021-03-07	-	rs146729198	-	-1	-	HGNC	6723	0.0102
rs146729198	16:251491-251491	C	intron_variant,non_coding_transcript_variant	MODIFIER	LUC7L	ENSG00000007392	Transcript	ENST00000490762.1	retained_intron	-	2021-05-10	-	rs146729198	-	-1	-	HGNC	6723	0.0102
rs146729198	16:251491-251491	C	intron_variant,non_coding_transcript_variant	MODIFIER	LUC7L	ENSG00000007392	Transcript	ENST00000495349.1	retained_intron	-	2021-02-05	-	rs146729198	-	-1	-	HGNC	6723	0.0102
rs116830408	16:252763-252763	G	intron_variant	MODIFIER	LUC7L	ENSG00000007392	Transcript	ENST00000293872.8	protein_coding	-	2021-05-09	-	rs116830408	-	-1	-	HGNC	6723	0.01
rs116830408	16:252763-252763	G	intron_variant	MODIFIER	LUC7L	ENSG00000007392	Transcript	ENST00000337351.4	protein_coding	-	2021-05-08	-	rs116830408	-	-1	-	HGNC	6723	0.01
rs116830408	16:252763-252763	G	intron_variant	MODIFIER	LUC7L	ENSG00000007392	Transcript	ENST00000397780.1	protein_coding	-	2021-04-07	-	rs116830408	-	-1	-	HGNC	6723	0.01
rs116830408	16:252763-252763	G	intron_variant	MODIFIER	LUC7L	ENSG00000007392	Transcript	ENST00000397783.1	protein_coding	-	2021-05-09	-	rs116830408	-	-1	-	HGNC	6723	0.01
rs116830408	16:252763-252763	G	intron_variant,NMD_transcript_variant	MODIFIER	LUC7L	ENSG00000007392	Transcript	ENST00000418978.1	nonsense_mediated_decay	-	2021-07-10	-	rs116830408	-	-1	-	HGNC	6723	0.01
rs116830408	16:252763-252763	G	intron_variant,NMD_transcript_variant	MODIFIER	LUC7L	ENSG00000007392	Transcript	ENST00000419516.1	nonsense_mediated_decay	-	2021-06-09	-	rs116830408	-	-1	-	HGNC	6723	0.01
rs116830408	16:252763-252763	G	intron_variant,NMD_transcript_variant	MODIFIER	LUC7L	ENSG00000007392	Transcript	ENST00000426094.1	nonsense_mediated_decay	-	2021-05-09	-	rs116830408	-	-1	-	HGNC	6723	0.01
rs116830408	16:252763-252763	G	intron_variant	MODIFIER	LUC7L	ENSG00000007392	Transcript	ENST00000429378.1	protein_coding	-	2021-01-04	-	rs116830408	-	-1	cds_start_NF	HGNC	6723	0.01
rs116830408	16:252763-252763	G	intron_variant	MODIFIER	LUC7L	ENSG00000007392	Transcript	ENST00000430864.1	protein_coding	-	2021-03-05	-	rs116830408	-	-1	cds_end_NF	HGNC	6723	0.01
rs116830408	16:252763-252763	G	downstream_gene_variant	MODIFIER	LUC7L	ENSG00000007392	Transcript	ENST00000443357.1	protein_coding	-	-	-	rs116830408	3240	-1	cds_end_NF	HGNC	6723	0.01
rs116830408	16:252763-252763	G	intron_variant,non_coding_transcript_variant	MODIFIER	LUC7L	ENSG00000007392	Transcript	ENST00000464711.1	retained_intron	-	2021-03-07	-	rs116830408	-	-1	-	HGNC	6723	0.01
rs116830408	16:252763-252763	G	intron_variant,non_coding_transcript_variant	MODIFIER	LUC7L	ENSG00000007392	Transcript	ENST00000490762.1	retained_intron	-	2021-05-10	-	rs116830408	-	-1	-	HGNC	6723	0.01
rs116830408	16:252763-252763	G	intron_variant,non_coding_transcript_variant	MODIFIER	LUC7L	ENSG00000007392	Transcript	ENST00000495349.1	retained_intron	-	2021-02-05	-	rs116830408	-	-1	-	HGNC	6723	0.01
rs114437003	16:253476-253476	A	intron_variant	MODIFIER	LUC7L	ENSG00000007392	Transcript	ENST00000293872.8	protein_coding	-	2021-05-09	-	rs114437003	-	-1	-	HGNC	6723	0.01
rs114437003	16:253476-253476	A	intron_variant	MODIFIER	LUC7L	ENSG00000007392	Transcript	ENST00000337351.4	protein_coding	-	2021-05-08	-	rs114437003	-	-1	-	HGNC	6723	0.01
rs114437003	16:253476-253476	A	intron_variant	MODIFIER	LUC7L	ENSG00000007392	Transcript	ENST00000397780.1	protein_coding	-	2021-04-07	-	rs114437003	-	-1	-	HGNC	6723	0.01
rs114437003	16:253476-253476	A	intron_variant	MODIFIER	LUC7L	ENSG00000007392	Transcript	ENST00000397783.1	protein_coding	-	2021-05-09	-	rs114437003	-	-1	-	HGNC	6723	0.01
rs114437003	16:253476-253476	A	intron_variant,NMD_transcript_variant	MODIFIER	LUC7L	ENSG00000007392	Transcript	ENST00000418978.1	nonsense_mediated_decay	-	2021-07-10	-	rs114437003	-	-1	-	HGNC	6723	0.01
rs114437003	16:253476-253476	A	intron_variant,NMD_transcript_variant	MODIFIER	LUC7L	ENSG00000007392	Transcript	ENST00000419516.1	nonsense_mediated_decay	-	2021-06-09	-	rs114437003	-	-1	-	HGNC	6723	0.01
rs114437003	16:253476-253476	A	intron_variant,NMD_transcript_variant	MODIFIER	LUC7L	ENSG00000007392	Transcript	ENST00000426094.1	nonsense_mediated_decay	-	2021-05-09	-	rs114437003	-	-1	-	HGNC	6723	0.01
rs114437003	16:253476-253476	A	intron_variant	MODIFIER	LUC7L	ENSG00000007392	Transcript	ENST00000429378.1	protein_coding	-	2021-01-04	-	rs114437003	-	-1	cds_start_NF	HGNC	6723	0.01
rs114437003	16:253476-253476	A	intron_variant	MODIFIER	LUC7L	ENSG00000007392	Transcript	ENST00000430864.1	protein_coding	-	2021-03-05	-	rs114437003	-	-1	cds_end_NF	HGNC	6723	0.01
rs114437003	16:253476-253476	A	downstream_gene_variant	MODIFIER	LUC7L	ENSG00000007392	Transcript	ENST00000443357.1	protein_coding	-	-	-	rs114437003	2527	-1	cds_end_NF	HGNC	6723	0.01
rs114437003	16:253476-253476	A	intron_variant,non_coding_transcript_variant	MODIFIER	LUC7L	ENSG00000007392	Transcript	ENST00000464711.1	retained_intron	-	2021-03-07	-	rs114437003	-	-1	-	HGNC	6723	0.01
rs114437003	16:253476-253476	A	intron_variant,non_coding_transcript_variant	MODIFIER	LUC7L	ENSG00000007392	Transcript	ENST00000490762.1	retained_intron	-	2021-05-10	-	rs114437003	-	-1	-	HGNC	6723	0.01
rs114437003	16:253476-253476	A	intron_variant,non_coding_transcript_variant	MODIFIER	LUC7L	ENSG00000007392	Transcript	ENST00000495349.1	retained_intron	-	2021-02-05	-	rs114437003	-	-1	-	HGNC	6723	0.01
rs116686058	16:267574-267574	A	intron_variant	MODIFIER	LUC7L	ENSG00000007392	Transcript	ENST00000293872.8	protein_coding	-	2021-03-09	-	rs116686058	-	-1	-	HGNC	6723	-
rs116686058	16:267574-267574	C	intron_variant	MODIFIER	LUC7L	ENSG00000007392	Transcript	ENST00000293872.8	protein_coding	-	2021-03-09	-	rs116686058	-	-1	-	HGNC	6723	0.01
rs116686058	16:267574-267574	G	intron_variant	MODIFIER	LUC7L	ENSG00000007392	Transcript	ENST00000293872.8	protein_coding	-	2021-03-09	-	rs116686058	-	-1	-	HGNC	6723	-
rs116686058	16:267574-267574	A	intron_variant	MODIFIER	LUC7L	ENSG00000007392	Transcript	ENST00000337351.4	protein_coding	-	2021-03-08	-	rs116686058	-	-1	-	HGNC	6723	-
rs116686058	16:267574-267574	C	intron_variant	MODIFIER	LUC7L	ENSG00000007392	Transcript	ENST00000337351.4	protein_coding	-	2021-03-08	-	rs116686058	-	-1	-	HGNC	6723	0.01
rs116686058	16:267574-267574	G	intron_variant	MODIFIER	LUC7L	ENSG00000007392	Transcript	ENST00000337351.4	protein_coding	-	2021-03-08	-	rs116686058	-	-1	-	HGNC	6723	-
rs116686058	16:267574-267574	A	intron_variant	MODIFIER	LUC7L	ENSG00000007392	Transcript	ENST00000397780.1	protein_coding	-	2021-02-07	-	rs116686058	-	-1	-	HGNC	6723	-
rs116686058	16:267574-267574	C	intron_variant	MODIFIER	LUC7L	ENSG00000007392	Transcript	ENST00000397780.1	protein_coding	-	2021-02-07	-	rs116686058	-	-1	-	HGNC	6723	0.01
rs116686058	16:267574-267574	G	intron_variant	MODIFIER	LUC7L	ENSG00000007392	Transcript	ENST00000397780.1	protein_coding	-	2021-02-07	-	rs116686058	-	-1	-	HGNC	6723	-
rs116686058	16:267574-267574	A	intron_variant	MODIFIER	LUC7L	ENSG00000007392	Transcript	ENST00000397783.1	protein_coding	-	2021-03-09	-	rs116686058	-	-1	-	HGNC	6723	-
rs116686058	16:267574-267574	C	intron_variant	MODIFIER	LUC7L	ENSG00000007392	Transcript	ENST00000397783.1	protein_coding	-	2021-03-09	-	rs116686058	-	-1	-	HGNC	6723	0.01
rs116686058	16:267574-267574	G	intron_variant	MODIFIER	LUC7L	ENSG00000007392	Transcript	ENST00000397783.1	protein_coding	-	2021-03-09	-	rs116686058	-	-1	-	HGNC	6723	-
rs116686058	16:267574-267574	A	intron_variant,NMD_transcript_variant	MODIFIER	LUC7L	ENSG00000007392	Transcript	ENST00000418978.1	nonsense_mediated_decay	-	2021-04-10	-	rs116686058	-	-1	-	HGNC	6723	-
rs116686058	16:267574-267574	C	intron_variant,NMD_transcript_variant	MODIFIER	LUC7L	ENSG00000007392	Transcript	ENST00000418978.1	nonsense_mediated_decay	-	2021-04-10	-	rs116686058	-	-1	-	HGNC	6723	0.01
rs116686058	16:267574-267574	G	intron_variant,NMD_transcript_variant	MODIFIER	LUC7L	ENSG00000007392	Transcript	ENST00000418978.1	nonsense_mediated_decay	-	2021-04-10	-	rs116686058	-	-1	-	HGNC	6723	-
rs116686058	16:267574-267574	A	intron_variant,NMD_transcript_variant	MODIFIER	LUC7L	ENSG00000007392	Transcript	ENST00000419516.1	nonsense_mediated_decay	-	2021-04-09	-	rs116686058	-	-1	-	HGNC	6723	-
rs116686058	16:267574-267574	C	intron_variant,NMD_transcript_variant	MODIFIER	LUC7L	ENSG00000007392	Transcript	ENST00000419516.1	nonsense_mediated_decay	-	2021-04-09	-	rs116686058	-	-1	-	HGNC	6723	0.01
rs116686058	16:267574-267574	G	intron_variant,NMD_transcript_variant	MODIFIER	LUC7L	ENSG00000007392	Transcript	ENST00000419516.1	nonsense_mediated_decay	-	2021-04-09	-	rs116686058	-	-1	-	HGNC	6723	-
rs116686058	16:267574-267574	A	intron_variant,NMD_transcript_variant	MODIFIER	LUC7L	ENSG00000007392	Transcript	ENST00000426094.1	nonsense_mediated_decay	-	2021-03-09	-	rs116686058	-	-1	-	HGNC	6723	-
rs116686058	16:267574-267574	C	intron_variant,NMD_transcript_variant	MODIFIER	LUC7L	ENSG00000007392	Transcript	ENST00000426094.1	nonsense_mediated_decay	-	2021-03-09	-	rs116686058	-	-1	-	HGNC	6723	0.01
rs116686058	16:267574-267574	G	intron_variant,NMD_transcript_variant	MODIFIER	LUC7L	ENSG00000007392	Transcript	ENST00000426094.1	nonsense_mediated_decay	-	2021-03-09	-	rs116686058	-	-1	-	HGNC	6723	-
rs116686058	16:267574-267574	A	downstream_gene_variant	MODIFIER	LUC7L	ENSG00000007392	Transcript	ENST00000428363.1	protein_coding	-	-	-	rs116686058	3074	-1	cds_end_NF	HGNC	6723	-
rs116686058	16:267574-267574	C	downstream_gene_variant	MODIFIER	LUC7L	ENSG00000007392	Transcript	ENST00000428363.1	protein_coding	-	-	-	rs116686058	3074	-1	cds_end_NF	HGNC	6723	0.01
rs116686058	16:267574-267574	G	downstream_gene_variant	MODIFIER	LUC7L	ENSG00000007392	Transcript	ENST00000428363.1	protein_coding	-	-	-	rs116686058	3074	-1	cds_end_NF	HGNC	6723	-
rs116686058	16:267574-267574	A	intron_variant	MODIFIER	LUC7L	ENSG00000007392	Transcript	ENST00000430864.1	protein_coding	-	2021-01-05	-	rs116686058	-	-1	cds_end_NF	HGNC	6723	-
rs116686058	16:267574-267574	C	intron_variant	MODIFIER	LUC7L	ENSG00000007392	Transcript	ENST00000430864.1	protein_coding	-	2021-01-05	-	rs116686058	-	-1	cds_end_NF	HGNC	6723	0.01
rs116686058	16:267574-267574	G	intron_variant	MODIFIER	LUC7L	ENSG00000007392	Transcript	ENST00000430864.1	protein_coding	-	2021-01-05	-	rs116686058	-	-1	cds_end_NF	HGNC	6723	-
rs116686058	16:267574-267574	A	intron_variant	MODIFIER	LUC7L	ENSG00000007392	Transcript	ENST00000443357.1	protein_coding	-	2021-02-04	-	rs116686058	-	-1	cds_end_NF	HGNC	6723	-
rs116686058	16:267574-267574	C	intron_variant	MODIFIER	LUC7L	ENSG00000007392	Transcript	ENST00000443357.1	protein_coding	-	2021-02-04	-	rs116686058	-	-1	cds_end_NF	HGNC	6723	0.01
rs116686058	16:267574-267574	G	intron_variant	MODIFIER	LUC7L	ENSG00000007392	Transcript	ENST00000443357.1	protein_coding	-	2021-02-04	-	rs116686058	-	-1	cds_end_NF	HGNC	6723	-
rs116686058	16:267574-267574	A	downstream_gene_variant	MODIFIER	LUC7L	ENSG00000007392	Transcript	ENST00000469109.1	retained_intron	-	-	-	rs116686058	2596	-1	-	HGNC	6723	-
rs116686058	16:267574-267574	C	downstream_gene_variant	MODIFIER	LUC7L	ENSG00000007392	Transcript	ENST00000469109.1	retained_intron	-	-	-	rs116686058	2596	-1	-	HGNC	6723	0.01
rs116686058	16:267574-267574	G	downstream_gene_variant	MODIFIER	LUC7L	ENSG00000007392	Transcript	ENST00000469109.1	retained_intron	-	-	-	rs116686058	2596	-1	-	HGNC	6723	-
rs116686058	16:267574-267574	A	intron_variant,non_coding_transcript_variant	MODIFIER	LUC7L	ENSG00000007392	Transcript	ENST00000490762.1	retained_intron	-	2021-03-10	-	rs116686058	-	-1	-	HGNC	6723	-
rs116686058	16:267574-267574	C	intron_variant,non_coding_transcript_variant	MODIFIER	LUC7L	ENSG00000007392	Transcript	ENST00000490762.1	retained_intron	-	2021-03-10	-	rs116686058	-	-1	-	HGNC	6723	0.01
rs116686058	16:267574-267574	G	intron_variant,non_coding_transcript_variant	MODIFIER	LUC7L	ENSG00000007392	Transcript	ENST00000490762.1	retained_intron	-	2021-03-10	-	rs116686058	-	-1	-	HGNC	6723	-
rs116686058	16:267574-267574	A	intron_variant,non_coding_transcript_variant	MODIFIER	LUC7L	ENSG00000007392	Transcript	ENST00000494366.1	processed_transcript	-	2021-03-03	-	rs116686058	-	-1	-	HGNC	6723	-
rs116686058	16:267574-267574	C	intron_variant,non_coding_transcript_variant	MODIFIER	LUC7L	ENSG00000007392	Transcript	ENST00000494366.1	processed_transcript	-	2021-03-03	-	rs116686058	-	-1	-	HGNC	6723	0.01
rs116686058	16:267574-267574	G	intron_variant,non_coding_transcript_variant	MODIFIER	LUC7L	ENSG00000007392	Transcript	ENST00000494366.1	processed_transcript	-	2021-03-03	-	rs116686058	-	-1	-	HGNC	6723	-
rs148110594	16:321605-321605	C	intron_variant,NMD_transcript_variant	MODIFIER	RGS11	ENSG00000076344	Transcript	ENST00000168869.8	nonsense_mediated_decay	-	2021-07-14	-	rs148110594	-	-1	-	HGNC	9993	0.009
rs148110594	16:321605-321605	G	intron_variant,NMD_transcript_variant	MODIFIER	RGS11	ENSG00000076344	Transcript	ENST00000168869.8	nonsense_mediated_decay	-	2021-07-14	-	rs148110594	-	-1	-	HGNC	9993	-
rs148110594	16:321605-321605	C	downstream_gene_variant	MODIFIER	ITFG3	ENSG00000167930	Transcript	ENST00000301679.2	protein_coding	-	-	-	rs148110594	2635	1	-	HGNC	14163	0.009
rs148110594	16:321605-321605	G	downstream_gene_variant	MODIFIER	ITFG3	ENSG00000167930	Transcript	ENST00000301679.2	protein_coding	-	-	-	rs148110594	2635	1	-	HGNC	14163	-
rs148110594	16:321605-321605	C	intron_variant	MODIFIER	RGS11	ENSG00000076344	Transcript	ENST00000316163.5	protein_coding	-	2021-09-16	-	rs148110594	-	-1	-	HGNC	9993	0.009
rs148110594	16:321605-321605	G	intron_variant	MODIFIER	RGS11	ENSG00000076344	Transcript	ENST00000316163.5	protein_coding	-	2021-09-16	-	rs148110594	-	-1	-	HGNC	9993	-
rs148110594	16:321605-321605	C	intron_variant	MODIFIER	RGS11	ENSG00000076344	Transcript	ENST00000359740.5	protein_coding	-	2021-08-15	-	rs148110594	-	-1	-	HGNC	9993	0.009
rs148110594	16:321605-321605	G	intron_variant	MODIFIER	RGS11	ENSG00000076344	Transcript	ENST00000359740.5	protein_coding	-	2021-08-15	-	rs148110594	-	-1	-	HGNC	9993	-
rs148110594	16:321605-321605	C	downstream_gene_variant	MODIFIER	RGS11	ENSG00000076344	Transcript	ENST00000397768.3	protein_coding	-	-	-	rs148110594	654	-1	-	HGNC	9993	0.009
rs148110594	16:321605-321605	G	downstream_gene_variant	MODIFIER	RGS11	ENSG00000076344	Transcript	ENST00000397768.3	protein_coding	-	-	-	rs148110594	654	-1	-	HGNC	9993	-
rs148110594	16:321605-321605	C	intron_variant	MODIFIER	RGS11	ENSG00000076344	Transcript	ENST00000397770.3	protein_coding	-	2021-09-16	-	rs148110594	-	-1	-	HGNC	9993	0.009
rs148110594	16:321605-321605	G	intron_variant	MODIFIER	RGS11	ENSG00000076344	Transcript	ENST00000397770.3	protein_coding	-	2021-09-16	-	rs148110594	-	-1	-	HGNC	9993	-
rs148110594	16:321605-321605	C	intron_variant	MODIFIER	ARHGDIG	ENSG00000242173	Transcript	ENST00000412541.1	protein_coding	-	2021-01-01	-	rs148110594	-	1	cds_end_NF	HGNC	680	0.009
rs148110594	16:321605-321605	G	intron_variant	MODIFIER	ARHGDIG	ENSG00000242173	Transcript	ENST00000412541.1	protein_coding	-	2021-01-01	-	rs148110594	-	1	cds_end_NF	HGNC	680	-
rs148110594	16:321605-321605	C	downstream_gene_variant	MODIFIER	RGS11	ENSG00000076344	Transcript	ENST00000431291.2	protein_coding	-	-	-	rs148110594	2799	-1	-	HGNC	9993	0.009
rs148110594	16:321605-321605	G	downstream_gene_variant	MODIFIER	RGS11	ENSG00000076344	Transcript	ENST00000431291.2	protein_coding	-	-	-	rs148110594	2799	-1	-	HGNC	9993	-
rs148110594	16:321605-321605	C	intron_variant	MODIFIER	ARHGDIG	ENSG00000242173	Transcript	ENST00000435035.1	protein_coding	-	2021-01-02	-	rs148110594	-	1	cds_end_NF	HGNC	680	0.009
rs148110594	16:321605-321605	G	intron_variant	MODIFIER	ARHGDIG	ENSG00000242173	Transcript	ENST00000435035.1	protein_coding	-	2021-01-02	-	rs148110594	-	1	cds_end_NF	HGNC	680	-
rs148110594	16:321605-321605	C	downstream_gene_variant	MODIFIER	ITFG3	ENSG00000167930	Transcript	ENST00000442458.2	protein_coding	-	-	-	rs148110594	1663	1	-	HGNC	14163	0.009
rs148110594	16:321605-321605	G	downstream_gene_variant	MODIFIER	ITFG3	ENSG00000167930	Transcript	ENST00000442458.2	protein_coding	-	-	-	rs148110594	1663	1	-	HGNC	14163	-
rs148110594	16:321605-321605	C	downstream_gene_variant	MODIFIER	ITFG3	ENSG00000167930	Transcript	ENST00000450082.2	protein_coding	-	-	-	rs148110594	2753	1	-	HGNC	14163	0.009
rs148110594	16:321605-321605	G	downstream_gene_variant	MODIFIER	ITFG3	ENSG00000167930	Transcript	ENST00000450082.2	protein_coding	-	-	-	rs148110594	2753	1	-	HGNC	14163	-
rs148110594	16:321605-321605	C	intron_variant,non_coding_transcript_variant	MODIFIER	ARHGDIG	ENSG00000242173	Transcript	ENST00000464609.1	processed_transcript	-	2021-01-01	-	rs148110594	-	1	-	HGNC	680	0.009
rs148110594	16:321605-321605	G	intron_variant,non_coding_transcript_variant	MODIFIER	ARHGDIG	ENSG00000242173	Transcript	ENST00000464609.1	processed_transcript	-	2021-01-01	-	rs148110594	-	1	-	HGNC	680	-
rs148110594	16:321605-321605	C	downstream_gene_variant	MODIFIER	RGS11	ENSG00000076344	Transcript	ENST00000472466.1	retained_intron	-	-	-	rs148110594	3334	-1	-	HGNC	9993	0.009
rs148110594	16:321605-321605	G	downstream_gene_variant	MODIFIER	RGS11	ENSG00000076344	Transcript	ENST00000472466.1	retained_intron	-	-	-	rs148110594	3334	-1	-	HGNC	9993	-
rs148110594	16:321605-321605	C	non_coding_transcript_exon_variant	MODIFIER	RGS11	ENSG00000076344	Transcript	ENST00000477143.1	retained_intron	2021-04-09	-	2399	rs148110594	-	-1	-	HGNC	9993	0.009
rs148110594	16:321605-321605	G	non_coding_transcript_exon_variant	MODIFIER	RGS11	ENSG00000076344	Transcript	ENST00000477143.1	retained_intron	2021-04-09	-	2399	rs148110594	-	-1	-	HGNC	9993	-
rs148110594	16:321605-321605	C	intron_variant,non_coding_transcript_variant	MODIFIER	RGS11	ENSG00000076344	Transcript	ENST00000481672.1	retained_intron	-	2021-05-10	-	rs148110594	-	-1	-	HGNC	9993	0.009
rs148110594	16:321605-321605	G	intron_variant,non_coding_transcript_variant	MODIFIER	RGS11	ENSG00000076344	Transcript	ENST00000481672.1	retained_intron	-	2021-05-10	-	rs148110594	-	-1	-	HGNC	9993	-
rs148110594	16:321605-321605	C	downstream_gene_variant	MODIFIER	RGS11	ENSG00000076344	Transcript	ENST00000493449.1	retained_intron	-	-	-	rs148110594	221	-1	-	HGNC	9993	0.009
rs148110594	16:321605-321605	G	downstream_gene_variant	MODIFIER	RGS11	ENSG00000076344	Transcript	ENST00000493449.1	retained_intron	-	-	-	rs148110594	221	-1	-	HGNC	9993	-
rs148110594	16:321605-321605	C	downstream_gene_variant	MODIFIER	ITFG3	ENSG00000269881	Transcript	ENST00000600536.1	protein_coding	-	-	-	rs148110594	1663	1	-	Uniprot_gn	14163	0.009
rs148110594	16:321605-321605	G	downstream_gene_variant	MODIFIER	ITFG3	ENSG00000269881	Transcript	ENST00000600536.1	protein_coding	-	-	-	rs148110594	1663	1	-	Uniprot_gn	14163	-
rs374279268	8:144485034-144485034	C	intergenic_variant	MODIFIER	RHPN1	-	-	-	-	-	-	-	rs374279268	-	-	-	-	-	0.0012

## Sheet: ST5
ST5:Replicated beta in UGR
chr	ps	a0	a1	af	beta_1	beta_2	beta_3	beta_4	beta_5	beta_6	Vbeta_1_1	Vbeta_1_2	Vbeta_1_3	Vbeta_1_4	Vbeta_1_5	Vbeta_1_6	Vbeta_2_2	Vbeta_2_3	Vbeta_2_4	Vbeta_2_5	Vbeta_2_6	Vbeta_3_3	Vbeta_3_4	Vbeta_3_5	Vbeta_3_6	Vbeta_4_4	Vbeta_4_5	Vbeta_4_6	Vbeta_5_5	Vbeta_5_6	Vbeta_6_6	p_wald	p_lrt	p_score
8	144000000	T	C	0.989	0.331	-0.0106	-0.137	0.157	0.0398	-0.157	0.00808	0.00086	0.0005	7.79e-05	0.00286	0.00535	0.00816	-5.61e-05	0.00135	0.000441	0.000243	0.00777	-0.00102	0.000362	0.0015	0.0081	-0.000254	0.000166	0.00774	0.0029	0.00798	4.24e-09	4.79e-09	5.48e-09
16	243499	T	A	0.928	-0.0426	0.0329	-0.027	0.232	-0.0242	-0.0226	0.00126	0.000134	7.67e-05	1.63e-05	0.000455	0.000837	0.00126	-1.31e-05	0.00021	6.87e-05	3.93e-05	0.00123	-0.000162	5.24e-05	0.000238	0.00124	-3.83e-05	2.57e-05	0.00123	0.000465	0.00125	4.36e-08	4.8e-08	5.31e-08
16	245691	G	C	0.928	-0.0425	0.0332	-0.0267	0.232	-0.0233	-0.0237	0.00126	0.000133	7.66e-05	1.63e-05	0.000454	0.000836	0.00126	-1.31e-05	0.00021	6.86e-05	3.93e-05	0.00123	-0.000162	5.24e-05	0.000237	0.00124	-3.83e-05	2.57e-05	0.00122	0.000464	0.00125	4.33e-08	4.75e-08	5.25e-08
16	249926	T	C	0.928	-0.0426	0.0326	-0.027	0.232	-0.0242	-0.0227	0.00126	0.000134	7.67e-05	1.63e-05	0.000454	0.000837	0.00126	-1.3e-05	0.00021	6.87e-05	3.93e-05	0.00123	-0.000162	5.24e-05	0.000238	0.00124	-3.83e-05	2.57e-05	0.00123	0.000464	0.00125	4.4e-08	4.84e-08	5.36e-08
16	251491	T	C	0.928	-0.0425	0.0326	-0.0271	0.232	-0.0241	-0.0227	0.00126	0.000133	7.67e-05	1.63e-05	0.000454	0.000836	0.00126	-1.3e-05	0.00021	6.87e-05	3.93e-05	0.00123	-0.000162	5.24e-05	0.000237	0.00124	-3.83e-05	2.57e-05	0.00122	0.000464	0.00125	4.33e-08	4.76e-08	5.27e-08
16	252763	T	G	0.928	-0.0428	0.0327	-0.027	0.233	-0.0243	-0.0228	0.00126	0.000134	7.68e-05	1.64e-05	0.000455	0.000837	0.00126	-1.3e-05	0.00021	6.88e-05	3.93e-05	0.00123	-0.000162	5.25e-05	0.000238	0.00124	-3.83e-05	2.57e-05	0.00123	0.000465	0.00125	4.27e-08	4.7e-08	5.21e-08
16	267574	T	C	0.928	-0.0466	0.0334	-0.0265	0.234	-0.0261	-0.0236	0.00129	0.000136	7.83e-05	1.69e-05	0.000464	0.000854	0.00129	-1.34e-05	0.000214	7.01e-05	4.02e-05	0.00125	-0.000165	5.34e-05	0.000243	0.00127	-3.9e-05	2.62e-05	0.00125	0.000474	0.00128	4.31e-08	4.75e-08	5.27e-08
16	239618	G	A	0.928	-0.0419	0.0334	-0.0257	0.233	-0.0226	-0.0227	0.00126	0.000134	7.67e-05	1.63e-05	0.000454	0.000836	0.00126	-1.3e-05	0.00021	6.87e-05	3.93e-05	0.00123	-0.000162	5.24e-05	0.000237	0.00124	-3.84e-05	2.57e-05	0.00122	0.000464	0.00125	4.15e-08	4.57e-08	5.07e-08
16	247870	G	T	0.928	-0.0446	0.0325	-0.0277	0.234	-0.025	-0.0238	0.00127	0.000134	7.71e-05	1.65e-05	0.000457	0.000841	0.00127	-1.31e-05	0.000211	6.9e-05	3.95e-05	0.00123	-0.000163	5.27e-05	0.000239	0.00125	-3.84e-05	2.58e-05	0.00123	0.000467	0.00126	3.51e-08	3.87e-08	4.3e-08
16	247962	C	T	0.927	-0.046	0.035	-0.0187	0.239	-0.019	-0.0242	0.00125	0.000133	7.63e-05	1.65e-05	0.000451	0.000831	0.00126	-1.29e-05	0.000208	6.82e-05	3.91e-05	0.00122	-0.000161	5.22e-05	0.000236	0.00123	-3.83e-05	2.56e-05	0.00122	0.000461	0.00124	8.9e-09	1e-08	1.13e-08
16	249584	A	G	0.922	-0.037	0.0478	-0.0135	0.23	-0.0118	-0.0153	0.00118	0.000125	7.18e-05	1.52e-05	0.000425	0.000783	0.00118	-1.24e-05	0.000196	6.41e-05	3.68e-05	0.00115	-0.000152	4.88e-05	0.000222	0.00116	-3.64e-05	2.37e-05	0.00115	0.000435	0.00117	1.46e-08	1.65e-08	1.87e-08
16	253476	T	A	0.928	-0.0423	0.0327	-0.0269	0.232	-0.0243	-0.0226	0.00126	0.000134	7.67e-05	1.63e-05	0.000455	0.000837	0.00126	-1.3e-05	0.00021	6.87e-05	3.93e-05	0.00123	-0.000162	5.25e-05	0.000238	0.00124	-3.83e-05	2.57e-05	0.00123	0.000465	0.00125	4.54e-08	5e-08	5.53e-08
16	321605	T	C	0.928	-0.0344	0.0309	-0.0294	0.247	-0.0256	-0.0154	0.00136	0.000144	8.29e-05	1.76e-05	0.000491	0.000904	0.00137	-1.44e-05	0.000227	7.4e-05	4.25e-05	0.00133	-0.000175	5.67e-05	0.000257	0.00134	-4.16e-05	2.76e-05	0.00133	0.000503	0.00135	2.06e-08	2.34e-08	2.67e-08
Footnotes:
Abbreviations: CHR (Chromosome), PS (Position), A0 (effect allele), A1 (non-effect allele), AF (allele frequency), beta_1 (alanine), beta_2 (albumin), beta_3 (alkaline), beta_4 (aspartate), beta_5 (bilirubin) and beta_6 (gamma).

## Sheet: ST6
ST6:Replicated beta in SZC
chr	ps	a0	a1	af	beta_1	beta_2	beta_3	beta_4	beta_5	beta_6	Vbeta_1_1	Vbeta_1_2	Vbeta_1_3	Vbeta_1_4	Vbeta_1_5	Vbeta_1_6	Vbeta_2_2	Vbeta_2_3	Vbeta_2_4	Vbeta_2_5	Vbeta_2_6	Vbeta_3_3	Vbeta_3_4	Vbeta_3_5	Vbeta_3_6	Vbeta_4_4	Vbeta_4_5	Vbeta_4_6	Vbeta_5_5	Vbeta_5_6	Vbeta_6_6	p_wald	p_lrt	p_score
8	144000000	T	C	0.984	-0.238	0.227	-0.183	0.184	0.349	0.0575	0.0342	0.00384	0.00685	0.022	-0.00073	0.0167	0.0342	0.00105	0.000682	0.00907	0.00025	0.0337	0.0056	-0.00456	0.0101	0.0341	-0.00113	0.0143	0.034	-0.0036	0.0339	0.0308	0.0315	0.0325
16	243499	T	A	0.982	0.181	-0.188	0.228	-0.158	0.184	-0.0604	0.0287	0.00331	0.00577	0.0185	-0.000686	0.0139	0.0287	0.000893	0.00063	0.00772	0.000217	0.0285	0.00477	-0.00391	0.00856	0.0286	-0.000789	0.012	0.0284	-0.00298	0.0283	0.0408	0.0418	0.043
16	245691	G	C	0.982	0.183	-0.187	0.23	-0.157	0.185	-0.0584	0.0287	0.00332	0.00578	0.0185	-0.000688	0.014	0.0287	0.000894	0.000631	0.00773	0.000217	0.0285	0.00477	-0.00391	0.00857	0.0286	-0.000791	0.012	0.0285	-0.00299	0.0283	0.0404	0.0414	0.0426
16	249926	T	C	0.982	0.185	-0.186	0.234	-0.154	0.186	-0.0535	0.0287	0.00332	0.00579	0.0185	-0.00069	0.014	0.0288	0.000896	0.000632	0.00774	0.000219	0.0286	0.00478	-0.00392	0.00859	0.0287	-0.000793	0.012	0.0285	-0.00299	0.0284	0.0405	0.0415	0.0428
16	251491	T	C	0.982	0.184	-0.188	0.231	-0.152	0.184	-0.0499	0.0288	0.00333	0.00579	0.0185	-0.00069	0.014	0.0288	0.000896	0.000633	0.00775	0.000219	0.0286	0.00478	-0.00392	0.00859	0.0287	-0.000794	0.012	0.0286	-0.003	0.0284	0.0439	0.0448	0.0462
16	252763	T	G	0.982	0.184	-0.188	0.232	-0.151	0.185	-0.0482	0.0288	0.00333	0.0058	0.0186	-0.000691	0.014	0.0289	0.000898	0.000634	0.00776	0.00022	0.0287	0.00479	-0.00393	0.00861	0.0288	-0.000795	0.012	0.0286	-0.003	0.0284	0.0443	0.0453	0.0466
16	267574	T	C	0.983	0.172	-0.182	0.239	-0.146	0.201	-0.0293	0.0294	0.00339	0.00593	0.019	-0.000706	0.0143	0.0295	0.000916	0.000646	0.00793	0.000228	0.0293	0.00489	-0.00402	0.00879	0.0294	-0.000819	0.0123	0.0292	-0.00307	0.0291	0.0583	0.0594	0.0609
16	239618	G	A	0.981	0.177	-0.195	0.226	-0.152	0.189	-0.0666	0.0286	0.0033	0.00576	0.0184	-0.000685	0.0139	0.0286	0.000891	0.000628	0.0077	0.000215	0.0284	0.00475	-0.0039	0.00854	0.0285	-0.000788	0.0119	0.0284	-0.00297	0.0282	0.0409	0.0418	0.0431
16	247870	G	T	0.982	0.184	-0.187	0.232	-0.156	0.186	-0.0564	0.0287	0.00332	0.00578	0.0185	-0.000689	0.014	0.0288	0.000895	0.000632	0.00774	0.000218	0.0286	0.00478	-0.00392	0.00858	0.0287	-0.000792	0.012	0.0285	-0.00299	0.0284	0.0401	0.0411	0.0423
16	247962	C	T	0.982	0.184	-0.187	0.232	-0.155	0.186	-0.0564	0.0287	0.00332	0.00578	0.0185	-0.000689	0.014	0.0288	0.000895	0.000631	0.00774	0.000218	0.0286	0.00478	-0.00392	0.00858	0.0287	-0.000792	0.012	0.0285	-0.00299	0.0284	0.04	0.0409	0.0422
16	249584	A	G	0.98	0.207	-0.143	0.217	-0.134	0.2	-0.0394	0.0273	0.00315	0.0055	0.0176	-0.000664	0.0133	0.0274	0.000842	0.000606	0.00736	0.000211	0.0272	0.00454	-0.00373	0.00816	0.0273	-0.000761	0.0114	0.0271	-0.00285	0.027	0.0459	0.0469	0.0482
16	253476	T	A	0.982	0.184	-0.189	0.233	-0.151	0.186	-0.0478	0.0289	0.00334	0.00581	0.0186	-0.000693	0.014	0.0289	0.0009	0.000635	0.00778	0.00022	0.0287	0.0048	-0.00394	0.00862	0.0288	-0.000797	0.0121	0.0287	-0.00301	0.0285	0.0442	0.0452	0.0465
16	321605	T	C	0.979	0.15	-0.208	0.17	-0.189	0.21	-0.0493	0.0275	0.00303	0.00549	0.0176	-0.000688	0.0135	0.0275	0.000831	0.000497	0.0074	0.000205	0.027	0.0045	-0.00371	0.00811	0.0274	-0.000866	0.0115	0.0274	-0.00287	0.0274	0.0397	0.0407	0.042
Footnotes:
Abbreviations: CHR (Chromosome), PS (Position), A0 (effect allele), A1 (non-effect allele), AF (allele frequency), beta_1 (alanine), beta_2 (albumin), beta_3 (alkaline), beta_4 (aspartate), beta_5 (bilirubin) and beta_6 (gamma).

## Sheet: ST7
ST7:Univariate results of the two replicated SNPs
	rs148110594 (16:321605)					rs374279268 (8:144485034)
LFT Trait	Beta	SE	P_Value	AF	Direction of Effect	Beta	SE	P_Value	AF	Direction of Effect
ALP	-0.022	0.03	0.59	0.96	-	-0.12	0.07	0.1	0.98	-
ALT	-0.038	0.03	0.31	0.96	-	0.176	0.17	2.4X10-4	0.98	+
AST	-0.03	0.04	0.44	0.96	-	0.07	0.14	0.38	0.98	+
Bil	0.2	0.07	1.27 x10-11	0.96	+	0.16	0.07	0.03	0.98	+
GGT	-0.03	0.03	0.42	0.96	-	0.06	0.07	0.49	0.98	+
Alb	0.06	0.06	0.1	0.96	+	0.02	0.07	0.87	0.98	+
Footnotes:
Abbreviations: aspartate aminotransferase (AST), alanine aminotransferase (ALT), alkaline phosphatase (ALP), gamma-glutamyl transferase (GGT), total bilirubin (BIL), and albumin (ALB), standard error (SE), and allele frequency (AF).

## Sheet: ST8
UniqID	Chr	Pos	Ensembl gene ID	Gene	Distance	Function
2:234670560:C:T	2	234670560	ENSG00000242366	UGT1A1	0	Intronic
2:234672338:G:T	2	234672338	ENSG00000242366	UGT1A1	0	Intronic
2:234672639:G:T	2	234672639	ENSG00000242366	UGT1A1	0	Intronic
2:234672722:G:T	2	234672722	ENSG00000242366	UGT1A1	0	Intronic
2:234673239:A:G	2	234673239	ENSG00000242366	UGT1A1	0	Intronic
2:234673309:C:T	2	234673309	ENSG00000242366	UGT1A1	0	Intronic
2:234673462:C:T	2	234673462	ENSG00000242366	UGT1A1	0	Intronic
2:234674252:C:G	2	234674252	ENSG00000242366	UGT1A1	0	Intronic
2:234674476:A:G	2	234674476	ENSG00000242366	UGT1A1	0	Intronic
Footnotes:
Abbreviations: CHR (Chromosome), PS (Position).

## Sheet: ST9
Gene Set	N genes	Beta	Beta STD	SE	P	Pbon
Curated_gene_sets:inga_tp53_targets	16	0.93631	0.027207	0.16702	1.05e-08	0.000162536
Curated_gene_sets:tomida_lung_cancer_poor_survival	5	1.6455	0.026737	0.3027	2.76e-08	0.000426557
GO_cc:go_brca1_a_complex	6	1.1667	0.020766	0.22725	1.43e-07	0.00221718
Curated_gene_sets:pid_il1_pathway	32	0.51228	0.021042	0.10384	4.08e-07	0.00631532
Curated_gene_sets:hahtola_ctcl_pathogenesis	16	0.81228	0.023603	0.168	6.71e-07	0.0103862
GO_bp:go_negative_regulation_of_mitochondrial_membrane_permeability_involved_in_apoptotic_process	4	1.2584	0.018289	0.26778	1.31e-06	0.0203332
Curated_gene_sets:pid_s1p_meta_pathway	21	0.6251	0.020806	0.13606	2.19e-06	0.033838
GO_bp:go_pyrimidine_nucleobase_metabolic_process	6	1.0451	0.018602	0.22968	2.69e-06	0.041709
GO_bp:go_negative_regulation_of_mitochondrial_membrane_permeability	5	1.122	0.018231	0.25054	3.78e-06	0.0585086
GO_bp:go_positive_regulation_of_protein_monoubiquitination	5	0.90547	0.014712	0.20712	6.2e-06	0.0958846
Footnotes:
Abbreviations: SE(Standard Error), P (Pvalue).
